# Supplementary material for: In Silico Design, Synthesis, and Evaluation of Novel Enantiopure Isoxazolidines as Promising Dual Inhibitors of α-Amylase and α-Glucosidase
Source: Molecules. 2024 Jan 6;29(2):305. doi: 10.3390/molecules29020305 (PMC10818600; doi:10.3390/molecules29020305)
Supplement: Supplementary file 1 [file molecules-29-00305-s001.zip]

Archive with 1 entries (1 files):
- molecules-2715611-supplementary.pdf
